# Supplementary material for: New records of amphibians from Ha Tinh Province, Vietnam
Source: Biodivers Data J. 2024 May 8;12:e122598. doi: 10.3897/BDJ.12.e122598 (PMC11096727; doi:10.3897/BDJ.12.e122598)
Supplement: XML Treatment for Leptobrachium masatakasatoi [file BDJ.12.e122598-treatment1.xml]

<!DOCTYPE tp:taxon-treatment
  PUBLIC "-//TaxonX//DTD Taxonomic Treatment Publishing DTD v0 20100105//EN" "tax-treatment-NSO.dtd">
<tp:taxon-treatment xmlns:tp="http://www.plazi.org/taxpub"><tp:treatment-meta><mixed-citation publication-type="journal"><person-group><name><surname>Dau</surname><given-names>Vinh Quang</given-names></name><name><surname>Pham</surname><given-names>Cuong The</given-names></name><name><surname>Nguyen</surname><given-names>Truong Quang</given-names></name><name><surname>Thai</surname><given-names>Toan Canh</given-names></name><name><surname>Tran</surname><given-names>Anh Dinh</given-names></name><name><surname>Pham</surname><given-names>Anh Van</given-names></name></person-group><article-title>New records of amphibians from Ha Tinh Province, Vietnam</article-title><source>Biodivers Data J</source><day>08</day><month>05</month><year>2024</year><volume>12</volume><pub-id pub-id-type="doi">10.3897/BDJ.12.e122598</pub-id></mixed-citation></tp:treatment-meta><tp:nomenclature><tp:taxon-name>
            <object-id xmlns:xlink="http://www.w3.org/1999/xlink" content-type="arpha" xlink:type="simple">316E51E4-CA2F-57A2-9848-A30EB9330CED</object-id>
            <tp:taxon-name-part taxon-name-part-type="genus">Leptobrachium</tp:taxon-name-part>
            <tp:taxon-name-part taxon-name-part-type="species">masatakasatoi</tp:taxon-name-part>
          </tp:taxon-name><tp:taxon-authority>Matsui, 2013</tp:taxon-authority></tp:nomenclature><tp:treatment-sec sec-type="materials"><title>Materials</title><list list-type="alpha-lower" list-content="occurrences"><list-item><p><bold>Type status:</bold> <named-content xmlns:xlink="http://www.w3.org/1999/xlink" content-type="dwc:typeStatus" xlink:type="simple">Other material</named-content>. <bold>Occurrence:</bold> catalogNumber: <named-content xmlns:xlink="http://www.w3.org/1999/xlink" content-type="dwc:catalogNumber" xlink:type="simple">HDU 03111</named-content>; individualCount: <named-content xmlns:xlink="http://www.w3.org/1999/xlink" content-type="dwc:individualCount" xlink:type="simple">1</named-content>; sex: <named-content xmlns:xlink="http://www.w3.org/1999/xlink" content-type="dwc:sex" xlink:type="simple">male</named-content>; lifeStage: <named-content xmlns:xlink="http://www.w3.org/1999/xlink" content-type="dwc:lifeStage" xlink:type="simple">adult</named-content>; occurrenceID: <named-content xmlns:xlink="http://www.w3.org/1999/xlink" content-type="dwc:occurrenceID" xlink:type="simple">2CE20B14-6A4E-5F9F-99AF-C88DC30BA948</named-content>; <bold>Taxon:</bold> scientificNameID: <named-content xmlns:xlink="http://www.w3.org/1999/xlink" content-type="dwc:scientificNameID" xlink:type="simple"><italic><tp:taxon-name><tp:taxon-name-part taxon-name-part-type="genus" reg="Leptobrachium">Leptobrachium</tp:taxon-name-part><tp:taxon-name-part taxon-name-part-type="species" reg="masatakasatoi">masatakasatoi</tp:taxon-name-part></tp:taxon-name></italic></named-content>; scientificName: <named-content xmlns:xlink="http://www.w3.org/1999/xlink" content-type="dwc:scientificName" xlink:type="simple"><italic><tp:taxon-name><tp:taxon-name-part taxon-name-part-type="genus" reg="Leptobrachium">Leptobrachium</tp:taxon-name-part><tp:taxon-name-part taxon-name-part-type="species" reg="masatakasatoi">masatakasatoi</tp:taxon-name-part></tp:taxon-name></italic></named-content>; class: <named-content xmlns:xlink="http://www.w3.org/1999/xlink" content-type="dwc:class" xlink:type="simple"><tp:taxon-name><tp:taxon-name-part taxon-name-part-type="class">Amphibia</tp:taxon-name-part></tp:taxon-name></named-content>; order: <named-content xmlns:xlink="http://www.w3.org/1999/xlink" content-type="dwc:order" xlink:type="simple"><tp:taxon-name><tp:taxon-name-part taxon-name-part-type="order">Anura</tp:taxon-name-part></tp:taxon-name></named-content>; family: <named-content xmlns:xlink="http://www.w3.org/1999/xlink" content-type="dwc:family" xlink:type="simple"><tp:taxon-name><tp:taxon-name-part taxon-name-part-type="family">Megophryidae </tp:taxon-name-part></tp:taxon-name></named-content>; genus: <named-content xmlns:xlink="http://www.w3.org/1999/xlink" content-type="dwc:genus" xlink:type="simple"><tp:taxon-name><tp:taxon-name-part taxon-name-part-type="genus">Leptobrachium</tp:taxon-name-part></tp:taxon-name></named-content>; specificEpithet: <named-content xmlns:xlink="http://www.w3.org/1999/xlink" content-type="dwc:specificEpithet" xlink:type="simple"><italic><tp:taxon-name><tp:taxon-name-part taxon-name-part-type="genus" reg="Leptobrachium"/><tp:taxon-name-part taxon-name-part-type="species" reg="masatakasatoi">masatakasatoi</tp:taxon-name-part></tp:taxon-name></italic></named-content>; scientificNameAuthorship: <named-content xmlns:xlink="http://www.w3.org/1999/xlink" content-type="dwc:scientificNameAuthorship" xlink:type="simple">Matsui, 2013</named-content>; <bold>Location:</bold> country: <named-content xmlns:xlink="http://www.w3.org/1999/xlink" content-type="dwc:country" xlink:type="simple">Vietnam</named-content>; countryCode: <named-content xmlns:xlink="http://www.w3.org/1999/xlink" content-type="dwc:countryCode" xlink:type="simple">VN</named-content>; stateProvince: <named-content xmlns:xlink="http://www.w3.org/1999/xlink" content-type="dwc:stateProvince" xlink:type="simple">Ha Tinh</named-content>; county: <named-content xmlns:xlink="http://www.w3.org/1999/xlink" content-type="dwc:county" xlink:type="simple">Ha Tinh</named-content>; municipality: <named-content xmlns:xlink="http://www.w3.org/1999/xlink" content-type="dwc:municipality" xlink:type="simple">Vu Quang</named-content>; locality: <named-content xmlns:xlink="http://www.w3.org/1999/xlink" content-type="dwc:locality" xlink:type="simple">near Huong Quang Commune</named-content>; verbatimElevation: <named-content xmlns:xlink="http://www.w3.org/1999/xlink" content-type="dwc:verbatimElevation" xlink:type="simple">1294 m</named-content>; verbatimLatitude: <named-content xmlns:xlink="http://www.w3.org/1999/xlink" content-type="dwc:verbatimLatitude" xlink:type="simple">18°14'13.67"N</named-content>; verbatimLongitude: <named-content xmlns:xlink="http://www.w3.org/1999/xlink" content-type="dwc:verbatimLongitude" xlink:type="simple">105°25'54.23"E</named-content>; verbatimCoordinateSystem: <named-content xmlns:xlink="http://www.w3.org/1999/xlink" content-type="dwc:verbatimCoordinateSystem" xlink:type="simple">WGS84</named-content>; <bold>Event:</bold> eventDate: <named-content xmlns:xlink="http://www.w3.org/1999/xlink" content-type="dwc:eventDate" xlink:type="simple">Jume</named-content>; eventTime: <named-content xmlns:xlink="http://www.w3.org/1999/xlink" content-type="dwc:eventTime" xlink:type="simple">2013</named-content>; eventRemarks: <named-content xmlns:xlink="http://www.w3.org/1999/xlink" content-type="dwc:eventRemarks" xlink:type="simple">collected by V. Q. Dau and T. C. Thai</named-content>; <bold>Record Level:</bold> language: <named-content xmlns:xlink="http://www.w3.org/1999/xlink" content-type="dwc:language" xlink:type="simple">en</named-content>; collectionCode: <named-content xmlns:xlink="http://www.w3.org/1999/xlink" content-type="dwc:collectionCode" xlink:type="simple">Amphibians</named-content>; basisOfRecord: <named-content xmlns:xlink="http://www.w3.org/1999/xlink" content-type="dwc:basisOfRecord" xlink:type="simple">PreservedSpecimen</named-content></p></list-item></list></tp:treatment-sec><tp:treatment-sec sec-type="Description"><title>Description</title><p>Morphological characters of the specimen from Ha Tinh Province matched descriptions of <xref ref-type="bibr" rid="B11215928">Matsui (2013)</xref> and <xref ref-type="bibr" rid="B11215963">Pham et al. (2016)</xref>: Body elongate, SVL 58.6 mm in male (n = 1). Head wider than long (HL 25.6 mm, HW 26.1 mm); snout round, barely projecting beyond upper jaw (RL 10.5 mm), longer than horizontal diameter of eye (ED 8.2 mm); canthus sharp, straight; loreal region oblique, moderately concave; nostril lateral, closer to tip of snout than to eye (NS 4.8 mm, EN 5.7 mm); interorbital space flat, broader than upper eyelid and internarial distance (IOD 7.1 mm, UEW 6.4 mm, IN 4.4 mm); tympanum indistinct; vomerine teeth absent; tongue heart-shaped, notched posteriorly; vocal openings absent. Fore-limb long (HAL 33.7 mm); relative finger lengths II &lt; IV &lt; I &lt; III; fingers without dermal fringe, free of webbing; tips of fingers round, slightly swollen; palmar tubercles two, oval; nuptial pads absent. Hind-limb slender, thigh longer than tibia (FL 26.7 mm, TbL 22.6 mm, TbL/SVL 38.5%); relative toe lengths I &lt; II &lt; V&lt; III &lt; IV; tips of toes slightly swollen; webbing formula I1–1II1–1III1–2IV2–1V; tibiotarsal articulation reaching to posterior margin of tympanum when limb adpressed along body; inner metatarsal tubercle distinct, as long as of toe I.</p><p>Skin: Dorsal surface with fine network of ridges, tubercles present in the posterior region of sacrum, more distinct in anterior part of vent; upper lip without spines in male; supratympanic fold present, from posterior edge of eye to axilla; flanks granular; throat and chest asperities; belly and ventral surfaces of limbs smooth, except for granular thigh.</p><p>Colouration in life: Dorsal surface of head reddish-brown, with some dark spots on upper eyelid, back with irregularly black spots; supratympanic fold edged in black below; flank light brown with large black spots; anterior part of thigh with large dark spots; dorsal limb light brown with dark crossbars; ventral surface with irregular brown and cream markings (Fig. <xref ref-type="fig" rid="F11216051">2</xref>).</p></tp:treatment-sec><tp:treatment-sec sec-type="Distribution"><title>Distribution</title><p>In Vietnam, this species was recorded from Son La and Nghe An Provinces (<xref ref-type="bibr" rid="B11215963">Pham et al. 2016</xref>, <xref ref-type="bibr" rid="B11215661">Do et al. 2017</xref>). Elsewhere, this species is known from Laos (<xref ref-type="bibr" rid="B11215810">Frost 2024</xref>).</p></tp:treatment-sec><tp:treatment-sec sec-type="Ecology"><title>Ecology</title><p>The specimen was found on the ground near a small stream at 19:15 h pm. The surrounding habitat was evergreen forest of large hardwood and shrubs.</p></tp:treatment-sec><tp:treatment-sec><!--Section generated to contain objects referenced in tp:taxon-treatment.--><fig id="F11216051" position="float" orientation="portrait"><object-id xmlns:xlink="http://www.w3.org/1999/xlink" content-type="arpha" xlink:type="simple">C312AA41-5DE3-5454-876F-16B47FDC3E78</object-id><object-id xmlns:xlink="http://www.w3.org/1999/xlink" content-type="doi" xlink:type="simple">10.3897/BDJ.12.e122598.figure2</object-id><label>Figure 2.</label><caption><p><italic><tp:taxon-name><tp:taxon-name-part taxon-name-part-type="genus" reg="Leptobrachium">Leptobrachium</tp:taxon-name-part><tp:taxon-name-part taxon-name-part-type="species" reg="masatakasatoi">masatakasatoi</tp:taxon-name-part></tp:taxon-name></italic> (adult male) from Ha Tinh Province, Vietnam. Photo by V. Q. Dau.</p></caption><graphic xmlns:xlink="http://www.w3.org/1999/xlink" xlink:href="bdj-12-e122598-g002.jpg" position="float" id="oo_996460.jpg" orientation="portrait" xlink:type="simple"><uri content-type="original_file" xlink:type="simple">https://binary.pensoft.net/fig/996460</uri></graphic></fig></tp:treatment-sec><ref-list><ref id="B11215928"><element-citation xmlns:xlink="http://www.w3.org/1999/xlink" publication-type="article" xlink:type="simple"><person-group person-group-type="author"><name name-style="western"><surname>Matsui</surname><given-names>M.</given-names></name></person-group><year>2013</year><article-title>A new <italic><tp:taxon-name><tp:taxon-name-part taxon-name-part-type="genus" reg="Leptobrachium">Leptobrachium</tp:taxon-name-part></tp:taxon-name></italic> (Vibrissaphora) from Laos (<tp:taxon-name><tp:taxon-name-part taxon-name-part-type="order">Anura</tp:taxon-name-part></tp:taxon-name>: <tp:taxon-name><tp:taxon-name-part taxon-name-part-type="family">Megophryidae</tp:taxon-name-part></tp:taxon-name></article-title><source>Current Herpetology. Kyoto</source><volume>32</volume><fpage>182</fpage><lpage>189</lpage><pub-id pub-id-type="doi">10.5358/hsj.32.182</pub-id></element-citation></ref><ref id="B11215963"><element-citation xmlns:xlink="http://www.w3.org/1999/xlink" publication-type="article" xlink:type="simple"><person-group person-group-type="author"><name name-style="western"><surname>Pham</surname><given-names>V. A.</given-names></name><name name-style="western"><surname>Le</surname><given-names>T. D.</given-names></name><name name-style="western"><surname>Pham</surname><given-names>T. C.</given-names></name><name name-style="western"><surname>Nguyen</surname><given-names>L. H.S.</given-names></name><name name-style="western"><surname>Ziegler</surname><given-names>T.</given-names></name><name name-style="western"><surname>Nguyen</surname><given-names>Q. T.</given-names></name></person-group><year>2016</year><article-title>Two additional records of megophryid species, <italic><tp:taxon-name><tp:taxon-name-part taxon-name-part-type="genus" reg="Leptolalax">Leptolalax</tp:taxon-name-part><tp:taxon-name-part taxon-name-part-type="species" reg="minimus">minimus</tp:taxon-name-part></tp:taxon-name></italic> (Taylor, 1962) and <italic><tp:taxon-name><tp:taxon-name-part taxon-name-part-type="genus" reg="Leptobrachium">Leptobrachium</tp:taxon-name-part><tp:taxon-name-part taxon-name-part-type="species" reg="masatakasatoi">masatakasatoi</tp:taxon-name-part></tp:taxon-name></italic> Matsui, 2013, for the herpetofauna of Vietnam</article-title><source>Revue suisse de Zoologie</source><volume>123</volume><issue>1</issue><fpage>35</fpage><lpage>43</lpage></element-citation></ref><ref id="B11215661"><element-citation xmlns:xlink="http://www.w3.org/1999/xlink" publication-type="article" xlink:type="simple"><person-group person-group-type="author"><name name-style="western"><surname>Do</surname><given-names>V. T.</given-names></name><name name-style="western"><surname>Nguyen</surname><given-names>Q. T.</given-names></name><name name-style="western"><surname>Cao</surname><given-names>T. T.</given-names></name><name name-style="western"><surname>Luu</surname><given-names>T. K.</given-names></name></person-group><year>2017</year><article-title>New records of two species of the family <tp:taxon-name><tp:taxon-name-part taxon-name-part-type="family">Megophryidae</tp:taxon-name-part></tp:taxon-name> from Nghe An Province</article-title><source>Proceedings of the 7th National Scientific Conference on Ecology and Biological Resources, Ha Noi</source><volume>Vietnam 413-418</volume></element-citation></ref><ref id="B11215810"><element-citation xmlns:xlink="http://www.w3.org/1999/xlink" publication-type="website" xlink:type="simple"><person-group person-group-type="author"><name name-style="western"><surname>Frost</surname><given-names>DR</given-names></name></person-group><article-title>Amphibian species of the world: An Online Reference, ver. 6.0, American Museum of Natural History, New York</article-title><uri xlink:type="simple">http://research.amnh.org/herpetology/amphibia/index.php</uri><date-in-citation content-type="access-date">2024-03-03T00:00:00+02:00</date-in-citation></element-citation></ref></ref-list></tp:taxon-treatment>
