# Supplementary material for: New records of amphibians from Ha Tinh Province, Vietnam
Source: Biodivers Data J. 2024 May 8;12:e122598. doi: 10.3897/BDJ.12.e122598 (PMC11096727; doi:10.3897/BDJ.12.e122598)
Supplement: XML Treatment for Xenophrys parva [file BDJ.12.e122598-treatment2.xml]

<!DOCTYPE tp:taxon-treatment
  PUBLIC "-//TaxonX//DTD Taxonomic Treatment Publishing DTD v0 20100105//EN" "tax-treatment-NSO.dtd">
<tp:taxon-treatment xmlns:tp="http://www.plazi.org/taxpub"><tp:treatment-meta><mixed-citation publication-type="journal"><person-group><name><surname>Dau</surname><given-names>Vinh Quang</given-names></name><name><surname>Pham</surname><given-names>Cuong The</given-names></name><name><surname>Nguyen</surname><given-names>Truong Quang</given-names></name><name><surname>Thai</surname><given-names>Toan Canh</given-names></name><name><surname>Tran</surname><given-names>Anh Dinh</given-names></name><name><surname>Pham</surname><given-names>Anh Van</given-names></name></person-group><article-title>New records of amphibians from Ha Tinh Province, Vietnam</article-title><source>Biodivers Data J</source><day>08</day><month>05</month><year>2024</year><volume>12</volume><pub-id pub-id-type="doi">10.3897/BDJ.12.e122598</pub-id></mixed-citation></tp:treatment-meta><tp:nomenclature><tp:taxon-name>
            <object-id xmlns:xlink="http://www.w3.org/1999/xlink" content-type="arpha" xlink:type="simple">731B7838-6DCD-5E10-BF7A-178FF7CA316D</object-id>
            <tp:taxon-name-part taxon-name-part-type="genus">Xenophrys</tp:taxon-name-part>
            <tp:taxon-name-part taxon-name-part-type="species">parva</tp:taxon-name-part>
          </tp:taxon-name><tp:taxon-authority>(Boulenger, 1893)</tp:taxon-authority></tp:nomenclature><tp:treatment-sec sec-type="materials"><title>Materials</title><list list-type="alpha-lower" list-content="occurrences"><list-item><p><bold>Type status:</bold> <named-content xmlns:xlink="http://www.w3.org/1999/xlink" content-type="dwc:typeStatus" xlink:type="simple">Other material</named-content>. <bold>Occurrence:</bold> catalogNumber: <named-content xmlns:xlink="http://www.w3.org/1999/xlink" content-type="dwc:catalogNumber" xlink:type="simple">JJLR 00043</named-content>; individualCount: <named-content xmlns:xlink="http://www.w3.org/1999/xlink" content-type="dwc:individualCount" xlink:type="simple">1</named-content>; sex: <named-content xmlns:xlink="http://www.w3.org/1999/xlink" content-type="dwc:sex" xlink:type="simple">male</named-content>; lifeStage: <named-content xmlns:xlink="http://www.w3.org/1999/xlink" content-type="dwc:lifeStage" xlink:type="simple">adult</named-content>; occurrenceID: <named-content xmlns:xlink="http://www.w3.org/1999/xlink" content-type="dwc:occurrenceID" xlink:type="simple">BF6DE9C4-2C11-5A70-A930-B1BAF9009DB3</named-content>; <bold>Taxon:</bold> scientificNameID: <named-content xmlns:xlink="http://www.w3.org/1999/xlink" content-type="dwc:scientificNameID" xlink:type="simple"><tp:taxon-name><tp:taxon-name-part taxon-name-part-type="genus" reg="Xenophrys">Xenophrys</tp:taxon-name-part><tp:taxon-name-part taxon-name-part-type="uncertainty-rank">cf.</tp:taxon-name-part><tp:taxon-name-part taxon-name-part-type="species" reg="parva">parva</tp:taxon-name-part></tp:taxon-name></named-content>; scientificName: <named-content xmlns:xlink="http://www.w3.org/1999/xlink" content-type="dwc:scientificName" xlink:type="simple"><tp:taxon-name><tp:taxon-name-part taxon-name-part-type="genus" reg="Xenophrys">Xenophrys</tp:taxon-name-part><tp:taxon-name-part taxon-name-part-type="uncertainty-rank">cf.</tp:taxon-name-part><tp:taxon-name-part taxon-name-part-type="species" reg="parva">parva</tp:taxon-name-part></tp:taxon-name></named-content>; class: <named-content xmlns:xlink="http://www.w3.org/1999/xlink" content-type="dwc:class" xlink:type="simple"><tp:taxon-name><tp:taxon-name-part taxon-name-part-type="class">Amphibia</tp:taxon-name-part></tp:taxon-name></named-content>; order: <named-content xmlns:xlink="http://www.w3.org/1999/xlink" content-type="dwc:order" xlink:type="simple"><tp:taxon-name><tp:taxon-name-part taxon-name-part-type="order">Anura</tp:taxon-name-part></tp:taxon-name></named-content>; family: <named-content xmlns:xlink="http://www.w3.org/1999/xlink" content-type="dwc:family" xlink:type="simple"><tp:taxon-name><tp:taxon-name-part taxon-name-part-type="family">Megophryidae</tp:taxon-name-part></tp:taxon-name></named-content>; genus: <named-content xmlns:xlink="http://www.w3.org/1999/xlink" content-type="dwc:genus" xlink:type="simple"><tp:taxon-name><tp:taxon-name-part taxon-name-part-type="genus">Xenophrys</tp:taxon-name-part></tp:taxon-name></named-content>; specificEpithet: <named-content xmlns:xlink="http://www.w3.org/1999/xlink" content-type="dwc:specificEpithet" xlink:type="simple"><tp:taxon-name><tp:taxon-name-part taxon-name-part-type="genus" reg="Xenophrys"/><tp:taxon-name-part taxon-name-part-type="species" reg="parva">parva</tp:taxon-name-part></tp:taxon-name></named-content>; scientificNameAuthorship: <named-content xmlns:xlink="http://www.w3.org/1999/xlink" content-type="dwc:scientificNameAuthorship" xlink:type="simple">(Boulenger, 1893)</named-content>; <bold>Location:</bold> country: <named-content xmlns:xlink="http://www.w3.org/1999/xlink" content-type="dwc:country" xlink:type="simple">Vietnam</named-content>; countryCode: <named-content xmlns:xlink="http://www.w3.org/1999/xlink" content-type="dwc:countryCode" xlink:type="simple">VN</named-content>; stateProvince: <named-content xmlns:xlink="http://www.w3.org/1999/xlink" content-type="dwc:stateProvince" xlink:type="simple">Ha Tinh</named-content>; county: <named-content xmlns:xlink="http://www.w3.org/1999/xlink" content-type="dwc:county" xlink:type="simple">Ha Tinh</named-content>; municipality: <named-content xmlns:xlink="http://www.w3.org/1999/xlink" content-type="dwc:municipality" xlink:type="simple">Vu Quang</named-content>; locality: <named-content xmlns:xlink="http://www.w3.org/1999/xlink" content-type="dwc:locality" xlink:type="simple">near Huong Quang Commune</named-content>; verbatimElevation: <named-content xmlns:xlink="http://www.w3.org/1999/xlink" content-type="dwc:verbatimElevation" xlink:type="simple">1214 m</named-content>; verbatimLatitude: <named-content xmlns:xlink="http://www.w3.org/1999/xlink" content-type="dwc:verbatimLatitude" xlink:type="simple">18°14'36.82"N</named-content>; verbatimLongitude: <named-content xmlns:xlink="http://www.w3.org/1999/xlink" content-type="dwc:verbatimLongitude" xlink:type="simple">105°25'56.42"E</named-content>; verbatimCoordinateSystem: <named-content xmlns:xlink="http://www.w3.org/1999/xlink" content-type="dwc:verbatimCoordinateSystem" xlink:type="simple">WGS84</named-content>; <bold>Event:</bold> eventDate: <named-content xmlns:xlink="http://www.w3.org/1999/xlink" content-type="dwc:eventDate" xlink:type="simple">June</named-content>; eventTime: <named-content xmlns:xlink="http://www.w3.org/1999/xlink" content-type="dwc:eventTime" xlink:type="simple">2013</named-content>; eventRemarks: <named-content xmlns:xlink="http://www.w3.org/1999/xlink" content-type="dwc:eventRemarks" xlink:type="simple">collected by V. Q. Dau and T. C. Thai</named-content>; <bold>Record Level:</bold> language: <named-content xmlns:xlink="http://www.w3.org/1999/xlink" content-type="dwc:language" xlink:type="simple">en</named-content>; collectionCode: <named-content xmlns:xlink="http://www.w3.org/1999/xlink" content-type="dwc:collectionCode" xlink:type="simple">Amphibians</named-content>; basisOfRecord: <named-content xmlns:xlink="http://www.w3.org/1999/xlink" content-type="dwc:basisOfRecord" xlink:type="simple">PreservedSpecimen</named-content></p></list-item></list></tp:treatment-sec><tp:treatment-sec sec-type="Description"><title>Description</title><p>Morphological characters of the specimen from Ha Tinh Province relatively matched descriptions of <xref ref-type="bibr" rid="B11215461">Boulenger (1893)</xref>, <xref ref-type="bibr" rid="B11215470">Bourret (1942)</xref>, <xref ref-type="bibr" rid="B11215670">Fei et al. (2009)</xref>, <xref ref-type="bibr" rid="B11215975">Pham et al. (2019a)</xref> and <xref ref-type="bibr" rid="B11216137">Lyu et al. (2023)</xref>: SVL 41.8 mm in male (n = 1); head longer than wide (HL 15.4, HW 15.0 mm, HL/SVL 36.8%, HW/SVL 35.9%); snout obliquely truncate, projecting beyond upper jaw (RL 5.5 mm), longer than horizontal diameter of eye (ED 4.8 mm); loreal region concave; canthus rostralis well developed; nostril lateral, slightly closer to eye than to tip of snout (NS 2.8 mm, EN 2.5 mm); interorbital space flat, broader than upper eyelid and narrower than internarial distance (IOD 4.3 mm, UEW 3.9 mm, IN 4.8 mm); tympanum distinct (TD 3.0 mm); vomerine teeth present; tongue heart-shaped, round posteriorly; vocal in male present.</p><p>Fore-limb slender (HAL 15.7 mm); relative finger lengths I ≤ II &lt; IV &lt; III; fingers without dermal fringe, free of webbing; tips of fingers round, not swollen; subarticular tubercles indistinct; palmar tubercles indistinct; nuptial pads absent in males. Hind-limb slender, tibia longer than thigh (TbL 19.8 mm, FL 18.5 mm); relative toe lengths I &lt; II &lt; V &lt; III &lt; IV; tips of toes round, slightly swollen; webbing rudiment; toes dermal fringe absent; metatarsal tubercle indistinct; subarticular tubercles indistinct; tibiotarsal articulation reaching to anterior corner of eye when limb adpressed along body.</p><p>Skin: Dorsal surface smooth, with sparse small granules; dorsum with a weak discontinuous V-shaped ridge; dorsolateral ridges discontinuous; flanks with small glandular warts; supratympanic fold present, from posterior corner of eye to axilla; outer margin of upper eyelid with weak medial bumped appendage; around cloaca with small tubercles; ventral surface smooth.</p><p>Colouration in life: Dorsal surface light yellowish-brown; a dark brown triangular marking between eyes; upper lip with vertical dark bars; ventral surface white, a round white spot present on each side of the chest; ventral surface of limbs reddish (Fig. <xref ref-type="fig" rid="F11216053">3</xref>).</p></tp:treatment-sec><tp:treatment-sec sec-type="Distribution"><title>Distribution</title><p>In Vietnam, this species has been recorded from Dien Bien, Lai Chau, Lao Cai, Ha Giang, Son La and Thanh Hoa Provinces (<xref ref-type="bibr" rid="B11215946">Nguyen et al. 2009</xref>, <xref ref-type="bibr" rid="B11215954">Orlov et al. 2015</xref>, <xref ref-type="bibr" rid="B11215859">Luong et al. 2019</xref>, <xref ref-type="bibr" rid="B11215975">Pham et al. 2019a</xref> and <xref ref-type="bibr" rid="B11215810">Frost 2024</xref>). Elsewhere, this species is known from China, Myanmar, Laos and Thailand (<xref ref-type="bibr" rid="B11216137">Lyu et al. 2023</xref>) (see discussion).</p></tp:treatment-sec><tp:treatment-sec sec-type="Ecology"><title>Ecology</title><p>The specimen was found on a tree near a small stream at 22:00 h pm. The surrounding habitat was evergreen forest of medium hardwoods and shrubs.</p></tp:treatment-sec><tp:treatment-sec sec-type="Notes"><title>Notes</title><p>The specimen from Ha Tinh differs from the description of <xref ref-type="bibr" rid="B11216137">Lyu et al. (2023)</xref> in having relative finger lengths I ≤ II &lt; IV &lt; III (vs. II &lt; IV &lt; I &lt; III) and dorsum with a small dark X-shaped marking (vs. larger dark X-shaped marking).</p></tp:treatment-sec><tp:treatment-sec><!--Section generated to contain objects referenced in tp:taxon-treatment.--><fig id="F11216053" position="float" orientation="portrait"><object-id xmlns:xlink="http://www.w3.org/1999/xlink" content-type="arpha" xlink:type="simple">FC18FF3A-D9B4-54BD-9EA0-3A870D53713C</object-id><object-id xmlns:xlink="http://www.w3.org/1999/xlink" content-type="doi" xlink:type="simple">10.3897/BDJ.12.e122598.figure3</object-id><label>Figure 3.</label><caption><p><tp:taxon-name><tp:taxon-name-part taxon-name-part-type="genus" reg="Xenophrys">Xenophrys</tp:taxon-name-part><tp:taxon-name-part taxon-name-part-type="uncertainty-rank">cf.</tp:taxon-name-part><tp:taxon-name-part taxon-name-part-type="species" reg="parva">parva</tp:taxon-name-part></tp:taxon-name> (adult male) from Ha Tinh Province, Vietnam. Photo by V. Q. Dau.</p></caption><graphic xmlns:xlink="http://www.w3.org/1999/xlink" xlink:href="bdj-12-e122598-g003.jpg" position="float" id="oo_996461.jpg" orientation="portrait" xlink:type="simple"><uri content-type="original_file" xlink:type="simple">https://binary.pensoft.net/fig/996461</uri></graphic></fig></tp:treatment-sec><ref-list><ref id="B11215461"><element-citation xmlns:xlink="http://www.w3.org/1999/xlink" publication-type="article" xlink:type="simple"><person-group person-group-type="author"><name name-style="western"><surname>Boulenger</surname><given-names>G. A.</given-names></name></person-group><year>1893</year><article-title>Concluding report on the reptiles and batrachians obtained in Burma by Signor L</article-title><source>Fea dealing with the collection made in Pegu and the Karin Hills in 1887-88. Annali del Museo Civico di Storia Naturale di Genova</source><volume>2</volume><issue>13</issue><fpage>304</fpage><lpage>347</lpage></element-citation></ref><ref id="B11215470"><element-citation xmlns:xlink="http://www.w3.org/1999/xlink" publication-type="article" xlink:type="simple"><person-group person-group-type="author"><name name-style="western"><surname>Bourret</surname><given-names>R.</given-names></name></person-group><year>1942</year><article-title>Les Batraciens de l’Indochine, Hanoi</article-title><source>Institut Océanographique de l’Indochine</source><fpage>529</fpage></element-citation></ref><ref id="B11215670"><element-citation xmlns:xlink="http://www.w3.org/1999/xlink" publication-type="article" xlink:type="simple"><person-group person-group-type="author"><name name-style="western"><surname>Fei</surname><given-names>L.</given-names></name><name name-style="western"><surname>Hu</surname><given-names>S. q.</given-names></name><name name-style="western"><surname>Ye</surname><given-names>C. y.</given-names></name><name name-style="western"><surname>Huang</surname><given-names>Y. Z.</given-names></name></person-group><year>2009</year><article-title>Fauna Sinica</article-title><source>
            <tp:taxon-name><tp:taxon-name-part taxon-name-part-type="class">Amphibia</tp:taxon-name-part></tp:taxon-name>
          </source><volume>2</volume><fpage>957</fpage></element-citation></ref><ref id="B11215975"><element-citation xmlns:xlink="http://www.w3.org/1999/xlink" publication-type="article" xlink:type="simple"><person-group person-group-type="author"><name name-style="western"><surname>Pham</surname><given-names>A. V.</given-names></name><name name-style="western"><surname>Pham</surname><given-names>T. C.</given-names></name><name name-style="western"><surname>Doan</surname><given-names>L. D.</given-names></name><name name-style="western"><surname>Ziegler</surname><given-names>T.</given-names></name><name name-style="western"><surname>Nguyen</surname><given-names>Q. T.</given-names></name></person-group><year>2019</year><article-title>New records of megophryids (<tp:taxon-name><tp:taxon-name-part taxon-name-part-type="class">Amphibia</tp:taxon-name-part></tp:taxon-name>: <tp:taxon-name><tp:taxon-name-part taxon-name-part-type="order">Anura</tp:taxon-name-part></tp:taxon-name>: <tp:taxon-name><tp:taxon-name-part taxon-name-part-type="family">Megophryidae</tp:taxon-name-part></tp:taxon-name>) from Son La Province</article-title><source>Vietnam. Biodiversity Data Journal</source><volume>7</volume><issue>e39140</issue><fpage>1</fpage><lpage>18</lpage><pub-id pub-id-type="doi">10.3897/BDJ.7.e39140</pub-id></element-citation></ref><ref id="B11216137"><element-citation xmlns:xlink="http://www.w3.org/1999/xlink" publication-type="article" xlink:type="simple"><person-group person-group-type="author"><name name-style="western"><surname>Lyu</surname><given-names>Z. T.</given-names></name><name name-style="western"><surname>Wang</surname><given-names>S. Q.J.</given-names></name><name name-style="western"><surname>Zhang</surname><given-names>S. Y.</given-names></name><name name-style="western"><surname>Zhao</surname><given-names>J.</given-names></name><name name-style="western"><surname>Zeng</surname><given-names>Z. C.</given-names></name><name name-style="western"><surname>Wan</surname><given-names>H.</given-names></name><name name-style="western"><surname>Yang</surname><given-names>J. H.</given-names></name><name name-style="western"><surname>Mo</surname><given-names>Y. M.</given-names></name><name name-style="western"><surname>Wang</surname><given-names>Y. Y.</given-names></name></person-group><year>2023</year><article-title>Generic classification of Asian horned toads (<tp:taxon-name><tp:taxon-name-part taxon-name-part-type="order">Anura</tp:taxon-name-part></tp:taxon-name>: <tp:taxon-name><tp:taxon-name-part taxon-name-part-type="family">Megophryidae</tp:taxon-name-part></tp:taxon-name>: <tp:taxon-name><tp:taxon-name-part taxon-name-part-type="subfamily">Megophryinae</tp:taxon-name-part></tp:taxon-name>) and monograph of Chinese species</article-title><source>Zoological Research. Kunming</source><volume>44</volume><fpage>380</fpage><lpage>450</lpage><pub-id pub-id-type="doi">10.24272/j.issn.2095-8137.2022.372</pub-id></element-citation></ref><ref id="B11215946"><element-citation xmlns:xlink="http://www.w3.org/1999/xlink" publication-type="book" xlink:type="simple"><person-group person-group-type="author"><name name-style="western"><surname>Nguyen</surname><given-names>S. V.</given-names></name><name name-style="western"><surname>Ho</surname><given-names>C. T.</given-names></name><name name-style="western"><surname>Nguyen</surname><given-names>T. Q.</given-names></name></person-group><year>2009</year><source>Herpetofauna of Vietnam</source><publisher-name>Edition Chimaira</publisher-name></element-citation></ref><ref id="B11215954"><element-citation xmlns:xlink="http://www.w3.org/1999/xlink" publication-type="article" xlink:type="simple"><person-group person-group-type="author"><name name-style="western"><surname>Orlov</surname><given-names>N. L.</given-names></name><name name-style="western"><surname>Poyarkov</surname><given-names>N. A.J.</given-names></name><name name-style="western"><surname>Nguyen</surname><given-names>T. T.</given-names></name></person-group><year>2015</year><article-title>Taxonomic notes on <italic><tp:taxon-name><tp:taxon-name-part taxon-name-part-type="genus" reg="Megophrys">Megophrys</tp:taxon-name-part></tp:taxon-name></italic> frogs (<tp:taxon-name><tp:taxon-name-part taxon-name-part-type="family">Megophryidae</tp:taxon-name-part></tp:taxon-name>: <tp:taxon-name><tp:taxon-name-part taxon-name-part-type="order">Anura</tp:taxon-name-part></tp:taxon-name>) of Vietnam, with description of a new species</article-title><source>Russian Journal of Herpetology</source><volume>22</volume><issue>3</issue><fpage>206</fpage><lpage>218</lpage></element-citation></ref><ref id="B11215859"><element-citation xmlns:xlink="http://www.w3.org/1999/xlink" publication-type="article" xlink:type="simple"><person-group person-group-type="author"><name name-style="western"><surname>Luong</surname><given-names>A. M.</given-names></name><name name-style="western"><surname>Nguyen</surname><given-names>H. Q.</given-names></name><name name-style="western"><surname>Le</surname><given-names>D. T.</given-names></name><name name-style="western"><surname>Nguyen</surname><given-names>S. L.H.</given-names></name><name name-style="western"><surname>Nguyen</surname><given-names>T. Q.</given-names></name></person-group><year>2019</year><article-title>New records of amphibians (<tp:taxon-name><tp:taxon-name-part taxon-name-part-type="order">Anura</tp:taxon-name-part></tp:taxon-name>: <tp:taxon-name><tp:taxon-name-part taxon-name-part-type="family">Megophryidae</tp:taxon-name-part></tp:taxon-name>, <tp:taxon-name><tp:taxon-name-part taxon-name-part-type="family">Ranidae</tp:taxon-name-part></tp:taxon-name>) from Dien Bien Province, Vietnam</article-title><source>Herpetology Notes</source><volume>12</volume><fpage>375</fpage><lpage>387</lpage><pub-id pub-id-type="doi">10.11646/zootaxa.5150.3.2</pub-id></element-citation></ref><ref id="B11215810"><element-citation xmlns:xlink="http://www.w3.org/1999/xlink" publication-type="website" xlink:type="simple"><person-group person-group-type="author"><name name-style="western"><surname>Frost</surname><given-names>DR</given-names></name></person-group><article-title>Amphibian species of the world: An Online Reference, ver. 6.0, American Museum of Natural History, New York</article-title><uri xlink:type="simple">http://research.amnh.org/herpetology/amphibia/index.php</uri><date-in-citation content-type="access-date">2024-03-03T00:00:00+02:00</date-in-citation></element-citation></ref></ref-list></tp:taxon-treatment>
