# Supplementary material for: New records of amphibians from Ha Tinh Province, Vietnam
Source: Biodivers Data J. 2024 May 8;12:e122598. doi: 10.3897/BDJ.12.e122598 (PMC11096727; doi:10.3897/BDJ.12.e122598)
Supplement: XML Treatment for Xenophrys lancangica [file BDJ.12.e122598-treatment3.xml]

<!DOCTYPE tp:taxon-treatment
  PUBLIC "-//TaxonX//DTD Taxonomic Treatment Publishing DTD v0 20100105//EN" "tax-treatment-NSO.dtd">
<tp:taxon-treatment xmlns:tp="http://www.plazi.org/taxpub"><tp:treatment-meta><mixed-citation publication-type="journal"><person-group><name><surname>Dau</surname><given-names>Vinh Quang</given-names></name><name><surname>Pham</surname><given-names>Cuong The</given-names></name><name><surname>Nguyen</surname><given-names>Truong Quang</given-names></name><name><surname>Thai</surname><given-names>Toan Canh</given-names></name><name><surname>Tran</surname><given-names>Anh Dinh</given-names></name><name><surname>Pham</surname><given-names>Anh Van</given-names></name></person-group><article-title>New records of amphibians from Ha Tinh Province, Vietnam</article-title><source>Biodivers Data J</source><day>08</day><month>05</month><year>2024</year><volume>12</volume><pub-id pub-id-type="doi">10.3897/BDJ.12.e122598</pub-id></mixed-citation></tp:treatment-meta><tp:nomenclature><tp:taxon-name>
            <object-id xmlns:xlink="http://www.w3.org/1999/xlink" content-type="arpha" xlink:type="simple">232D458C-23A7-5655-9C84-06058C8A7647</object-id>
            <tp:taxon-name-part taxon-name-part-type="genus">Xenophrys</tp:taxon-name-part>
            <tp:taxon-name-part taxon-name-part-type="species">lancangica</tp:taxon-name-part>
          </tp:taxon-name><tp:taxon-authority>Lyu, Wang &amp; Wang, 2023</tp:taxon-authority></tp:nomenclature><tp:treatment-sec sec-type="materials"><title>Materials</title><list list-type="alpha-lower" list-content="occurrences"><list-item><p><bold>Type status:</bold> <named-content xmlns:xlink="http://www.w3.org/1999/xlink" content-type="dwc:typeStatus" xlink:type="simple">Other material</named-content>. <bold>Occurrence:</bold> catalogNumber: <named-content xmlns:xlink="http://www.w3.org/1999/xlink" content-type="dwc:catalogNumber" xlink:type="simple">DQV 0085</named-content>; individualCount: <named-content xmlns:xlink="http://www.w3.org/1999/xlink" content-type="dwc:individualCount" xlink:type="simple">1</named-content>; sex: <named-content xmlns:xlink="http://www.w3.org/1999/xlink" content-type="dwc:sex" xlink:type="simple">male</named-content>; lifeStage: <named-content xmlns:xlink="http://www.w3.org/1999/xlink" content-type="dwc:lifeStage" xlink:type="simple">adult</named-content>; occurrenceID: <named-content xmlns:xlink="http://www.w3.org/1999/xlink" content-type="dwc:occurrenceID" xlink:type="simple">D973A0ED-6F81-5A0B-A72B-717AF63D19E0</named-content>; <bold>Taxon:</bold> scientificNameID: <named-content xmlns:xlink="http://www.w3.org/1999/xlink" content-type="dwc:scientificNameID" xlink:type="simple"><italic><tp:taxon-name><tp:taxon-name-part taxon-name-part-type="genus" reg="Xenophrys">Xenophrys</tp:taxon-name-part><tp:taxon-name-part taxon-name-part-type="species" reg="lancangica">lancangica</tp:taxon-name-part></tp:taxon-name></italic></named-content>; scientificName: <named-content xmlns:xlink="http://www.w3.org/1999/xlink" content-type="dwc:scientificName" xlink:type="simple"><italic><tp:taxon-name><tp:taxon-name-part taxon-name-part-type="genus" reg="Xenophrys">Xenophrys</tp:taxon-name-part><tp:taxon-name-part taxon-name-part-type="species" reg="lancangica">lancangica</tp:taxon-name-part></tp:taxon-name></italic></named-content>; genus: <named-content xmlns:xlink="http://www.w3.org/1999/xlink" content-type="dwc:genus" xlink:type="simple"><tp:taxon-name><tp:taxon-name-part taxon-name-part-type="genus">Xenophrys</tp:taxon-name-part></tp:taxon-name></named-content>; specificEpithet: <named-content xmlns:xlink="http://www.w3.org/1999/xlink" content-type="dwc:specificEpithet" xlink:type="simple"><italic><tp:taxon-name><tp:taxon-name-part taxon-name-part-type="genus" reg="Xenophrys"/><tp:taxon-name-part taxon-name-part-type="species" reg="lancangica">lancangica</tp:taxon-name-part></tp:taxon-name></italic></named-content>; scientificNameAuthorship: <named-content xmlns:xlink="http://www.w3.org/1999/xlink" content-type="dwc:scientificNameAuthorship" xlink:type="simple">Lyu, Wang &amp; Wang, 2023</named-content>; <bold>Location:</bold> country: <named-content xmlns:xlink="http://www.w3.org/1999/xlink" content-type="dwc:country" xlink:type="simple">Vietnam</named-content>; countryCode: <named-content xmlns:xlink="http://www.w3.org/1999/xlink" content-type="dwc:countryCode" xlink:type="simple">VN</named-content>; stateProvince: <named-content xmlns:xlink="http://www.w3.org/1999/xlink" content-type="dwc:stateProvince" xlink:type="simple">Ha Tinh</named-content>; county: <named-content xmlns:xlink="http://www.w3.org/1999/xlink" content-type="dwc:county" xlink:type="simple">Ha Tinh</named-content>; municipality: <named-content xmlns:xlink="http://www.w3.org/1999/xlink" content-type="dwc:municipality" xlink:type="simple">Vu Quang</named-content>; locality: <named-content xmlns:xlink="http://www.w3.org/1999/xlink" content-type="dwc:locality" xlink:type="simple">near Huong Quang Commune</named-content>; verbatimElevation: <named-content xmlns:xlink="http://www.w3.org/1999/xlink" content-type="dwc:verbatimElevation" xlink:type="simple">260m</named-content>; verbatimLatitude: <named-content xmlns:xlink="http://www.w3.org/1999/xlink" content-type="dwc:verbatimLatitude" xlink:type="simple">18°20'29.72"N</named-content>; verbatimLongitude: <named-content xmlns:xlink="http://www.w3.org/1999/xlink" content-type="dwc:verbatimLongitude" xlink:type="simple">105°14'29.27"E</named-content>; verbatimCoordinateSystem: <named-content xmlns:xlink="http://www.w3.org/1999/xlink" content-type="dwc:verbatimCoordinateSystem" xlink:type="simple">WGS84</named-content>; <bold>Event:</bold> eventDate: <named-content xmlns:xlink="http://www.w3.org/1999/xlink" content-type="dwc:eventDate" xlink:type="simple">Jume</named-content>; eventTime: <named-content xmlns:xlink="http://www.w3.org/1999/xlink" content-type="dwc:eventTime" xlink:type="simple">2013</named-content>; eventRemarks: <named-content xmlns:xlink="http://www.w3.org/1999/xlink" content-type="dwc:eventRemarks" xlink:type="simple">collected by V. Q. Dau and T. C. Thai</named-content>; <bold>Record Level:</bold> language: <named-content xmlns:xlink="http://www.w3.org/1999/xlink" content-type="dwc:language" xlink:type="simple">en</named-content>; collectionCode: <named-content xmlns:xlink="http://www.w3.org/1999/xlink" content-type="dwc:collectionCode" xlink:type="simple">Amphibians</named-content>; basisOfRecord: <named-content xmlns:xlink="http://www.w3.org/1999/xlink" content-type="dwc:basisOfRecord" xlink:type="simple">PreservedSpecimen</named-content></p></list-item></list></tp:treatment-sec><tp:treatment-sec sec-type="Description"><title>Description</title><p>Morphological characters of the specimen from Ha Tinh Province matched the description of <xref ref-type="bibr" rid="B11216137">Lyu et al. (2023)</xref>: SVL 67.6 mm in male (n = 1); head wider than long (HL 24.8, HW 25.1 mm, HL/SVL 36.7%, HW/SVL 37.1%); snout obliquely truncate, projecting beyond upper jaw (RL 10.1 mm), as long as horizontal diameter of eye (ED 10.0 mm); canthus rostralis well developed; loreal region concave; nostril lateral, closer to eye than to tip of snout (NS 5.1 mm, EN 4.7 mm); interorbital space flat, broader than upper eyelid and narrower than internarial distance (IOD 10.5 mm, UEW 7.1 mm, IN 4.6 mm); tympanum distinct (TD 5.2 mm); vomerine teeth present; tongue weakly notched posteriorly; vocal sac present in male. Fore-limb slender (HAL 33.2 mm); relative finger lengths II &lt; IV &lt; I &lt; III; fingers without dermal fringe, free of webbing; tips of fingers round, slightly swollen; subarticular tubercles indistinct; palmar tubercles indistinct; nuptial pads on dorsal bases of fingers I and II. Hind-limb slender, tibia longer than thigh (TbL 37.0 mm, FL 34.6 mm); relative toe lengths I &lt; II &lt; V &lt; III &lt; IV; tips of toes round, slightly swollen; webbing rudiment; toes dermal narrow lateral fringes; metatarsal tubercle indistinct; subarticular tubercles indistinct; inner and outer metatarsal tubercles indistinct; tibiotarsal articulation reaching to the position between nostril and tip of snout when limb adpressed along body.</p><p>Skin: Dorsal surface smooth with sparse small granules; a weak discontinuous X- shaped ridge on centre of dorsum, dorsolateral ridges present; outer margin of upper eyelid with a weak medial bumped appendage; flank with sparse large tubercles; supratympanic fold present, from posterior edge of eye to axilla; ventral surface smooth.</p><p>Colouration in life: Dorsal surface brown-yellowish, with a triangular marking between eyes, a Y-shaped marking on centre of dorsum; dorsal limb with dark transverse bands; throat and chest brown, with a round white spot on each side of the chest present; ventral surface whitish, ventral surface of limbs reddish (Fig. <xref ref-type="fig" rid="F11216063">4</xref>).</p></tp:treatment-sec><tp:treatment-sec sec-type="Distribution"><title>Distribution</title><p>In Vietnam, this species is knnown from Dien Bien, Phu Tho, Thanh Hoa, Nghe An, Quang Binh and Quang Tri Provinces (Frost 2024). Elsewhere, this species is known from China, Laos and Thailand (<xref ref-type="bibr" rid="B11215810">Frost 2024</xref>).</p></tp:treatment-sec><tp:treatment-sec sec-type="Ecology"><title>Ecology</title><p>The specimen was found on the tree at 20:24 h pm. The surrounding habitat was evergreen forest of medium hardwoods and shrubs.</p></tp:treatment-sec><tp:treatment-sec sec-type="Notes"><title>Notes</title><p><italic><tp:taxon-name><tp:taxon-name-part taxon-name-part-type="genus" reg="Xenophrys">Xenophrys</tp:taxon-name-part><tp:taxon-name-part taxon-name-part-type="species" reg="lancangica">lancangica</tp:taxon-name-part></tp:taxon-name></italic> closely resembles <italic><tp:taxon-name><tp:taxon-name-part taxon-name-part-type="genus" reg="Xenophrys">X.</tp:taxon-name-part><tp:taxon-name-part taxon-name-part-type="species" reg="maosonensis">maosonensis</tp:taxon-name-part></tp:taxon-name></italic> and <italic><tp:taxon-name><tp:taxon-name-part taxon-name-part-type="genus" reg="Xenophrys">X.</tp:taxon-name-part><tp:taxon-name-part taxon-name-part-type="species" reg="truongsonensis">truongsonensis</tp:taxon-name-part></tp:taxon-name></italic>, but it differs from <italic><tp:taxon-name><tp:taxon-name-part taxon-name-part-type="genus" reg="Xenophrys">X.</tp:taxon-name-part><tp:taxon-name-part taxon-name-part-type="species" reg="maosonensis">maosonensis</tp:taxon-name-part></tp:taxon-name></italic> by having the tibiotarsal articulation reaching to the position between nostril and tip of snout (vs. reaching to centre of eye in <italic><tp:taxon-name><tp:taxon-name-part taxon-name-part-type="genus" reg="Xenophrys">X.</tp:taxon-name-part><tp:taxon-name-part taxon-name-part-type="species" reg="maosonensis">maosonensis</tp:taxon-name-part></tp:taxon-name></italic>) (<xref ref-type="bibr" rid="B11216137">Lyu et al. 2023</xref>) and from <italic><tp:taxon-name><tp:taxon-name-part taxon-name-part-type="genus" reg="Xenophrys">X.</tp:taxon-name-part><tp:taxon-name-part taxon-name-part-type="species" reg="truongsonensis">truongsonensis</tp:taxon-name-part></tp:taxon-name></italic> by having flank with large tubercles (vs. with small tubercles in <italic><tp:taxon-name><tp:taxon-name-part taxon-name-part-type="genus" reg="Xenophrys">X.</tp:taxon-name-part><tp:taxon-name-part taxon-name-part-type="species" reg="truongsonensis">truongsonensis</tp:taxon-name-part></tp:taxon-name></italic>); toes lateral fringes absent (vs. toes with narrow lateral fringes); and white spots on flank and back of thigh larger than those in <italic><tp:taxon-name><tp:taxon-name-part taxon-name-part-type="genus" reg="Xenophrys">X.</tp:taxon-name-part><tp:taxon-name-part taxon-name-part-type="species" reg="truongsonensis">truongsonensis</tp:taxon-name-part></tp:taxon-name></italic> (<xref ref-type="bibr" rid="B11215869">Luong et al. 2022</xref>).</p></tp:treatment-sec><tp:treatment-sec><!--Section generated to contain objects referenced in tp:taxon-treatment.--><fig id="F11216063" position="float" orientation="portrait"><object-id xmlns:xlink="http://www.w3.org/1999/xlink" content-type="arpha" xlink:type="simple">9D05C538-AB94-543D-A7A6-8AE7DA8053F2</object-id><object-id xmlns:xlink="http://www.w3.org/1999/xlink" content-type="doi" xlink:type="simple">10.3897/BDJ.12.e122598.figure4</object-id><label>Figure 4.</label><caption><p><italic><tp:taxon-name><tp:taxon-name-part taxon-name-part-type="genus" reg="Xenophrys">Xenophrys</tp:taxon-name-part><tp:taxon-name-part taxon-name-part-type="species" reg="lancangica">lancangica</tp:taxon-name-part></tp:taxon-name></italic> (adult male) from Ha Tinh Province, Vietnam. Photo by V. Q. Dau.</p></caption><graphic xmlns:xlink="http://www.w3.org/1999/xlink" xlink:href="bdj-12-e122598-g004.jpg" position="float" id="oo_996462.jpg" orientation="portrait" xlink:type="simple"><uri content-type="original_file" xlink:type="simple">https://binary.pensoft.net/fig/996462</uri></graphic></fig></tp:treatment-sec><ref-list><ref id="B11216137"><element-citation xmlns:xlink="http://www.w3.org/1999/xlink" publication-type="article" xlink:type="simple"><person-group person-group-type="author"><name name-style="western"><surname>Lyu</surname><given-names>Z. T.</given-names></name><name name-style="western"><surname>Wang</surname><given-names>S. Q.J.</given-names></name><name name-style="western"><surname>Zhang</surname><given-names>S. Y.</given-names></name><name name-style="western"><surname>Zhao</surname><given-names>J.</given-names></name><name name-style="western"><surname>Zeng</surname><given-names>Z. C.</given-names></name><name name-style="western"><surname>Wan</surname><given-names>H.</given-names></name><name name-style="western"><surname>Yang</surname><given-names>J. H.</given-names></name><name name-style="western"><surname>Mo</surname><given-names>Y. M.</given-names></name><name name-style="western"><surname>Wang</surname><given-names>Y. Y.</given-names></name></person-group><year>2023</year><article-title>Generic classification of Asian horned toads (<tp:taxon-name><tp:taxon-name-part taxon-name-part-type="order">Anura</tp:taxon-name-part></tp:taxon-name>: <tp:taxon-name><tp:taxon-name-part taxon-name-part-type="family">Megophryidae</tp:taxon-name-part></tp:taxon-name>: <tp:taxon-name><tp:taxon-name-part taxon-name-part-type="subfamily">Megophryinae</tp:taxon-name-part></tp:taxon-name>) and monograph of Chinese species</article-title><source>Zoological Research. Kunming</source><volume>44</volume><fpage>380</fpage><lpage>450</lpage><pub-id pub-id-type="doi">10.24272/j.issn.2095-8137.2022.372</pub-id></element-citation></ref><ref id="B11215810"><element-citation xmlns:xlink="http://www.w3.org/1999/xlink" publication-type="website" xlink:type="simple"><person-group person-group-type="author"><name name-style="western"><surname>Frost</surname><given-names>DR</given-names></name></person-group><article-title>Amphibian species of the world: An Online Reference, ver. 6.0, American Museum of Natural History, New York</article-title><uri xlink:type="simple">http://research.amnh.org/herpetology/amphibia/index.php</uri><date-in-citation content-type="access-date">2024-03-03T00:00:00+02:00</date-in-citation></element-citation></ref><ref id="B11215869"><element-citation xmlns:xlink="http://www.w3.org/1999/xlink" publication-type="article" xlink:type="simple"><person-group person-group-type="author"><name name-style="western"><surname>Luong</surname><given-names>M. A.</given-names></name><name name-style="western"><surname>Hoang</surname><given-names>V. C.</given-names></name><name name-style="western"><surname>Pham</surname><given-names>T. C.</given-names></name><name name-style="western"><surname>Nguyen</surname><given-names>T. T.</given-names></name><name name-style="western"><surname>Orlov</surname><given-names>N. L.</given-names></name><name name-style="western"><surname>Ziegler</surname><given-names>T.</given-names></name><name name-style="western"><surname>Nguyen</surname><given-names>Q. T.</given-names></name></person-group><year>2022</year><article-title>A new species of <italic><tp:taxon-name><tp:taxon-name-part taxon-name-part-type="genus" reg="Xenophrys">Xenophrys</tp:taxon-name-part></tp:taxon-name></italic> (<tp:taxon-name><tp:taxon-name-part taxon-name-part-type="class">Amphibia</tp:taxon-name-part></tp:taxon-name>: <tp:taxon-name><tp:taxon-name-part taxon-name-part-type="order">Anura</tp:taxon-name-part></tp:taxon-name>: <tp:taxon-name><tp:taxon-name-part taxon-name-part-type="family">Megophryidae</tp:taxon-name-part></tp:taxon-name>) from Truong Son Range Vietnam</article-title><source>Zootaxa</source><volume>5150</volume><fpage>333</fpage><lpage>356</lpage><pub-id pub-id-type="doi">10.11646/zootaxa.5150.3.2</pub-id></element-citation></ref></ref-list></tp:taxon-treatment>
